# Supplementary material for: Breadth and Durability of SARS-CoV-2-Specific T Cell Responses following Long-Term Recovery from COVID-19
Source: Microbiol Spectr. 2023 Jul 10;11(4):e02143-23. doi: 10.1128/spectrum.02143-23 (PMC10433967; doi:10.1128/spectrum.02143-23)
Supplement: Supplemental file 5 — Table S1. Download spectrum.02143-23-s0005.xlsx, XLSX file, 0.01 MB [file spectrum.02143-23-s0005.xlsx]

## Sheet: Sheet1
Table S1. Amino acid mutations located in regions frequently targeted by T cells in SARS-CoV-2 variants.
Protein	Delta		Omicron
	B.1.617.2		B.1.1.529	BA.1	BA.2	BA.4	BA.5	BQ.1	XBB
S	2		10	10	11	12	12	14	17
N	0		1	1	1	1	1	1	2
