# Supplementary material for: Breadth and Durability of SARS-CoV-2-Specific T Cell Responses following Long-Term Recovery from COVID-19
Source: Microbiol Spectr. 2023 Jul 10;11(4):e02143-23. doi: 10.1128/spectrum.02143-23 (PMC10433967; doi:10.1128/spectrum.02143-23)
Supplement: Supplemental file 6 — Table S2. Download spectrum.02143-23-s0006.xlsx, XLSX file, 0.02 MB [file spectrum.02143-23-s0006.xlsx]

## Sheet: Epitope in dominant regions
Table S2. Predicted epitopes in frequetly targeted regions with CD8+ T cell resopnses in S protein.
No	Pos	MHC	Peptide	%Rank*	Aff(nM)*	References
1	28-36	HLA-A*02:06	YTNSFTRGV	0.39	39.86
2	28-36	HLA-C*15:02	YTNSFTRGV	0.032	30.15
3	28-37	HLA-A*26:01	YTNSFTRGVY	0.247	97.13	9
4	28-37	HLA-A*26:02	YTNSFTRGVY	0.323	17.63
5	28-37	HLA-B*46:01	YTNSFTRGVY	0.416	2356.45
6	28-38	HLA-A*26:01	YTNSFTRGVYY	0.356	768.54
7	28-38	HLA-A*26:02	YTNSFTRGVYY	0.467	126.51
8	30-38	HLA-A*26:01	NSFTRGVYY	0.174	1125.03	9
9	30-38	HLA-A*26:02	NSFTRGVYY	0.258	211.17
10	30-38	HLA-A*26:03**	NSFTRGVYY	0.239	1974.59
11	30-38	HLA-B*35:01	NSFTRGVYY	0.351	238.18
12	30-38	HLA-B*46:01	NSFTRGVYY	0.238	6935.9
13	30-38	HLA-C*12:02	NSFTRGVYY	0.064	153.44
14	31-38	HLA-C*14:02	SFTRGVYY	0.222	221.18
15	31-38	HLA-C*14:03	SFTRGVYY	0.222	221.18
16	34-44	HLA-A*31:01	RGVYYPDKVFR	0.062	30.71
17	35-43	HLA-B*15:01	GVYYPDKVF	0.295	297.35
18	35-44	HLA-A*11:01	GVYYPDKVFR	0.332	97.11
19	35-44	HLA-A*31:01	GVYYPDKVFR	0.081	22.28
20	35-44	HLA-A*33:03	GVYYPDKVFR	0.317	106.35
21	36-43	HLA-A*24:02	VYYPDKVF	0.233	1847.91	9
22	36-43	HLA-C*07:02	VYYPDKVF	0.24	1957.91
23	36-43	HLA-C*14:02	VYYPDKVF	0.074	64.35
24	36-43	HLA-C*14:03	VYYPDKVF	0.074	64.35
25	77-84	HLA-C*07:02	KRFDNPVL	0.366	3473.62
26	77-86	HLA-B*15:18	KRFDNPVLPF	0.417	3229.67
27	77-86	HLA-C*04:01	KRFDNPVLPF	0.386	4254.38
28	77-86	HLA-C*07:02	KRFDNPVLPF	0.122	438.46
29	78-86	HLA-A*24:02	RFDNPVLPF	0.221	457.93	9, 44
30	78-86	HLA-C*04:01	RFDNPVLPF	0.02	556.27
31	78-86	HLA-C*07:02	RFDNPVLPF	0.25	1009.36	42
32	78-86	HLA-C*14:02	RFDNPVLPF	0.18	38.71
33	78-86	HLA-C*14:03	RFDNPVLPF	0.18	38.71
34	79-86	HLA-C*04:01	FDNPVLPF	0.35	6431.1
35	81-91	HLA-B*35:01	NPVLPFNDGVY	0.321	270.3
36	83-92	HLA-B*35:01	VLPFNDGVYF	0.267	111.68
37	83-93	HLA-A*02:07	VLPFNDGVYFA	0.389	3805.72
38	84-91	HLA-B*35:01	LPFNDGVY	0.171	91.13
39	84-92	HLA-B*35:01	LPFNDGVYF	0.015	4.12	9, 30, 56
40	84-92	HLA-B*51:01	LPFNDGVYF	0.199	596.04	9
41	84-92	HLA-B*59:01	LPFNDGVYF	0.167	1049.84
42	84-92	HLA-B*67:01	LPFNDGVYF	0.167	43.71
43	84-93	HLA-B*54:01	LPFNDGVYFA	0.044	8.49
44	84-93	HLA-B*55:02	LPFNDGVYFA	0.122	40.75
45	84-93	HLA-B*59:01	LPFNDGVYFA	0.428	636.48
46	89-97	HLA-A*11:01	GVYFASTEK	0.027	9.76	19, 27, 53, 56
47	162-170	HLA-B*35:01	SANNCTFEY	0.16	12.65	9, 56
48	162-170	HLA-B*46:01	SANNCTFEY	0.203	2597.99
49	162-170	HLA-C*12:02	SANNCTFEY	0.156	69.09
50	167-175	HLA-C*04:01	TFEYVSQPF	0.352	2644.3
51	167-175	HLA-C*14:02	TFEYVSQPF	0.296	21.86
52	167-175	HLA-C*14:03	TFEYVSQPF	0.296	21.86
53	168-175	HLA-B*40:02	FEYVSQPF	0.461	90.75
54	168-176	HLA-B*13:01	FEYVSQPFL	0.221	519.43
55	168-176	HLA-B*40:01	FEYVSQPFL	0.072	14.25
56	168-176	HLA-B*40:02	FEYVSQPFL	0.069	23.81
57	168-176	HLA-B*40:06	FEYVSQPFL	0.181	356.62
58	168-176	HLA-B*48:01	FEYVSQPFL	0.173	2286.01
59	168-176	HLA-B*52:01	FEYVSQPFL	0.091	1919.86
60	169-177	HLA-A*24:02	EYVSQPFLM	0.171	316.44	9, 28
61	169-177	HLA-C*07:02	EYVSQPFLM	0.309	1326.84
62	169-177	HLA-C*14:02	EYVSQPFLM	0.379	213.51
63	169-177	HLA-C*14:03	EYVSQPFLM	0.379	213.51
64	171-179	HLA-C*15:02	VSQPFLMDL	0.159	154.84
65	193-201	HLA-A*24:02	VFKNIDGYF	0.334	389.97	9, 28, 44
66	193-201	HLA-C*14:02	VFKNIDGYF	0.282	58.46
67	193-201	HLA-C*14:03	VFKNIDGYF	0.282	58.46
68	195-203	HLA-B*52:01	KNIDGYFKI	0.381	4480.05
69	195-203	HLA-C*15:02	KNIDGYFKI	0.372	862.85
70	339-347	HLA-B*40:01	GEVFNATRF	0.253	164.47	9, 56
71	339-347	HLA-B*40:02	GEVFNATRF	0.343	283.47
72	339-347	HLA-B*44:03	GEVFNATRF	0.11	136.33
73	339-348	HLA-B*40:06	GEVFNATRFA	0.25	201.11
74	340-347	HLA-A*26:01	EVFNATRF	0.465	3682.34
75	340-347	HLA-A*26:02	EVFNATRF	0.403	410.99
76	340-348	HLA-A*26:03	EVFNATRFA	0.291	537.6
77	343-351	HLA-B*35:01	NATRFASVY	0.096	19.35	9
78	343-351	HLA-B*46:01	NATRFASVY	0.498	7947.91
79	343-351	HLA-C*12:02	NATRFASVY	0.178	108.29
80	345-353	HLA-B*15:18	TRFASVYAW	0.312	2391.25
81	345-353	HLA-C*07:02	TRFASVYAW	0.33	918.7	42
82	346-355	HLA-A*31:01	RFASVYAWNR	0.208	7.47	9
83	347-355	HLA-A*33:03	FASVYAWNR	0.253	17.91
84	348-356	HLA-A*11:01	ASVYAWNRK	0.285	30.84	29
85	348-357	HLA-A*31:01	ASVYAWNRKR	0.336	38.38
86	349-357	HLA-A*11:01	SVYAWNRKR	0.23	94.83
87	349-357	HLA-A*26:03	SVYAWNRKR	0.201	2157.65
88	349-357	HLA-A*31:01	SVYAWNRKR	0.018	10.35
89	349-357	HLA-A*33:03	SVYAWNRKR	0.027	21.83	27
90	359-369	HLA-A*26:01	SNCVADYSVLY	0.178	1139.74
91	359-369	HLA-A*26:02	SNCVADYSVLY	0.213	175.32
92	360-369	HLA-A*26:01	NCVADYSVLY	0.077	183.22
93	360-369	HLA-A*26:02	NCVADYSVLY	0.099	33.52
94	360-369	HLA-A*26:03	NCVADYSVLY	0.315	1097.91
95	361-369	HLA-A*26:01	CVADYSVLY	0.032	33.88	9
96	361-369	HLA-A*26:02	CVADYSVLY	0.054	8.62
97	361-369	HLA-A*26:03	CVADYSVLY	0.115	245.86
98	361-369	HLA-B*35:01	CVADYSVLY	0.351	35.18
99	361-369	HLA-B*46:01	CVADYSVLY	0.409	5323.23
100	361-369	HLA-C*12:02	CVADYSVLY	0.366	188.02
101	366-374	HLA-A*26:01	SVLYNSASF	0.404	1313.64	9
102	366-374	HLA-A*26:02	SVLYNSASF	0.337	94.88
103	366-374	HLA-B*46:01	SVLYNSASF	0.246	4095.17
104	368-377	HLA-A*24:02	LYNSASFSTF	0.051	8.16	27
105	368-377	HLA-C*14:02	LYNSASFSTF	0.246	17.78
106	368-377	HLA-C*14:03	LYNSASFSTF	0.246	17.78
107	369-377	HLA-C*12:02	YNSASFSTF	0.397	232.72
108	369-378	HLA-A*11:01	YNSASFSTFK	0.401	11.42	27
109	370-378	HLA-A*11:01	NSASFSTFK	0.116	8.89
110	402-410	HLA-C*07:02	IRGDEVRQI	0.393	2797.77
111	408-417	HLA-A*11:01	RQIAPGQTGK	0.178	103.25
112	408-418	HLA-B*13:01	RQIAPGQTGKI	0.141	536.47
113	408-418	HLA-B*48:01	RQIAPGQTGKI	0.153	2511.21
114	408-418	HLA-B*52:01	RQIAPGQTGKI	0.255	3166.9
115	409-417	HLA-A*11:01	QIAPGQTGK	0.157	200.79
116	410-428	HLA-C*01:02	IAPGQTGKI	0.116	579.73
117	411-419	HLA-B*55:02	APGQTGKIA	0.325	1941.21
118	442-451	HLA-A*26:01	DSKVGGNYNY	0.302	1494.84	9
119	442-451	HLA-A*26:02	DSKVGGNYNY	0.398	249.2
120	443-451	HLA-B*15:18	SKVGGNYNY	0.157	1629.03
121	448-456	HLA-A*24:02	NYNYLYRLF	0.054	21.47	9, 19, 27-30, 44, 56
122	448-456	HLA-C*07:02	NYNYLYRLF	0.17	148.97
123	448-456	HLA-C*14:02	NYNYLYRLF	0.299	44.22
124	448-456	HLA-C*14:03	NYNYLYRLF	0.299	44.22
125	449-457	HLA-A*33:03	YNYLYRLFR	0.354	16.41
126	453-461	HLA-C*07:02	YRLFRKSNL	0.281	280.9
127	454-462	HLA-A*11:01	RLFRKSNLK	0.215	27.96	30, 53
128	454-462	HLA-A*31:01	RLFRKSNLK	0.34	25.89	9
129	456-464	HLA-B*15:18	FRKSNLKPF	0.321	1003.95
130	456-464	HLA-C*07:02	FRKSNLKPF	0.143	90.48
131	457-466	HLA-A*31:01	RKSNLKPFER	0.479	94.08
132	458-466	HLA-A*31:01	KSNLKPFER	0.01	14.33	9
133	550-558	HLA-A*11:01	GVLTESNKK	0.15	84.19
134	553-562	HLA-B*44:03	TESNKKFLPF	0.472	310.56
135	554-562	HLA-A*26:01	ESNKKFLPF	0.335	673.47
136	554-562	HLA-A*26:02	ESNKKFLPF	0.271	42.46
137	557-565	HLA-B*15:18	KKFLPFQQF	0.296	8919.38
138	557-565	HLA-B*48:01	KKFLPFQQF	0.183	7316.39
139	557-565	HLA-B*52:01	KKFLPFQQF	0.282	6304.19
140	557-565	HLA-C*07:02	KKFLPFQQF	0.373	6679.31
141	558-565	HLA-A*24:02	KFLPFQQF	0.245	953.07
142	558-565	HLA-C*14:02	KFLPFQQF	0.25	697
143	558-565	HLA-C*14:03	KFLPFQQF	0.25	697
144	558-567	HLA-A*31:01	KFLPFQQFGR	0.095	11.31	9
145	560-570	HLA-B*54:01	LPFQQFGRDIA	0.271	66.5
146	560-570	HLA-B*55:02	LPFQQFGRDIA	0.258	154.24
147	659-670	HLA-B*40:06	SYECDIPIGA	0.443	1851.58
148	660-670	HLA-B*40:06	YECDIPIGA	0.064	199.31
149	664-672	HLA-B*54:01	IPIGAGICA	0.036	36.42
150	664-672	HLA-B*55:02	IPIGAGICA	0.048	94.2
151	664-672	HLA-B*67:01	IPIGAGICA	0.464	115.63
152	664-674	HLA-B*35:01	IPIGAGICASY	0.058	48.26
153	666-674	HLA-B*46:01	IGAGICASY	0.412	4356.82
154	686-695	HLA-A*26:01	SVASQSIIAY	0.072	249.33	9
155	686-695	HLA-A*26:02	SVASQSIIAY	0.087	34.12
156	686-695	HLA-A*26:03	SVASQSIIAY	0.199	1050.09
157	686-695	HLA-B*15:01	SVASQSIIAY	0.187	49.12
158	686-695	HLA-B*35:01	SVASQSIIAY	0.354	190.17
159	686-695	HLA-B*46:01	SVASQSIIAY	0.212	6134.03
160	687-695	HLA-A*26:01	VASQSIIAY	0.356	6183.2
161	687-695	HLA-A*26:02	VASQSIIAY	0.346	1022.4
162	687-695	HLA-A*26:03	VASQSIIAY	0.476	8357.75
163	687-695	HLA-B*15:01	VASQSIIAY	0.116	108.93	42, 56
164	687-695	HLA-B*15:18	VASQSIIAY	0.278	1345.72
165	687-695	HLA-B*35:01	VASQSIIAY	0.018	7.81	9, 56
166	687-695	HLA-B*46:01	VASQSIIAY	0.008	1011.89
167	687-695	HLA-C*12:02	VASQSIIAY	0.011	63.32
168	689-697	HLA-B*13:01	SQSIIAYTM	0.048	110.64
169	689-697	HLA-B*15:01	SQSIIAYTM	0.412	72.46
170	689-697	HLA-B*15:18	SQSIIAYTM	0.336	1113.45
171	689-697	HLA-B*39:01	SQSIIAYTM	0.237	94.26
172	689-697	HLA-B*48:01	SQSIIAYTM	0.091	620.05
173	689-697	HLA-B*52:01	SQSIIAYTM	0.336	4161.46
174	691-699	HLA-A*02:01	SIIAYTMSL	0.321	21.35	19, 23
175	691-699	HLA-A*02:06	SIIAYTMSL	0.186	13.27
176	691-699	HLA-A*02:07	SIIAYTMSL	0.266	4168.85
177	691-699	HLA-A*26:02	SIIAYTMSL	0.422	46.89
178	691-699	HLA-A*26:03	SIIAYTMSL	0.27	372.34
179	691-699	HLA-B*46:01	SIIAYTMSL	0.411	3913.83
180	691-699	HLA-C*01:02	SIIAYTMSL	0.413	772.26
181	691-699	HLA-C*03:03	SIIAYTMSL	0.284	31.9
182	691-699	HLA-C*03:04	SIIAYTMSL	0.284	31.9
183	691-699	HLA-C*15:02	SIIAYTMSL	0.382	353.8
184	697-707	HLA-B*35:01	MSLGAENSVAY	0.428	68.53
185	698-707	HLA-B*15:01	SLGAENSVAY	0.154	61.42
186	698-707	HLA-B*46:01	SLGAENSVAY	0.404	7231.23
187	699-707	HLA-B*35:01	LGAENSVAY	0.127	18.67	9
188	699-707	HLA-B*46:01	LGAENSVAY	0.162	2978.61
189	699-707	HLA-C*12:02	LGAENSVAY	0.336	366.8
190	892-900	HLA-B*35:01	AALQIPFAM	0.426	154.14
191	892-900	HLA-B*46:01	AALQIPFAM	0.255	5594.33
192	892-900	HLA-C*03:03	AALQIPFAM	0.171	46.05
193	892-900	HLA-C*03:04	AALQIPFAM	0.171	46.05
194	892-900	HLA-C*08:01	AALQIPFAM	0.348	3006.46
195	892-900	HLA-C*08:03	AALQIPFAM	0.348	3006.46
196	892-900	HLA-C*12:02	AALQIPFAM	0.231	363.37
197	892-900	HLA-C*15:02	AALQIPFAM	0.407	1061.2
198	894-902	HLA-A*02:06	LQIPFAMQM	0.234	44.1
199	894-902	HLA-B*13:01	LQIPFAMQM	0.065	202.23
200	894-902	HLA-B*15:01	LQIPFAMQM	0.148	33.31
201	894-902	HLA-B*15:18	LQIPFAMQM	0.211	748.54
202	894-902	HLA-B*39:01	LQIPFAMQM	0.485	535.87
203	894-902	HLA-B*46:01	LQIPFAMQM	0.251	6125.94
204	894-902	HLA-B*48:01	LQIPFAMQM	0.123	1391.07
205	894-902	HLA-B*52:01	LQIPFAMQM	0.023	1069.24
206	894-902	HLA-C*03:03	LQIPFAMQM	0.374	132.47
207	894-902	HLA-C*03:04	LQIPFAMQM	0.374	132.47
208	894-902	HLA-C*07:02	LQIPFAMQM	0.414	1237.6
209	894-902	HLA-C*12:02	LQIPFAMQM	0.153	213.48
210	894-902	HLA-C*15:02	LQIPFAMQM	0.391	892.87
211	894-904	HLA-B*15:01	LQIPFAMQMAY	0.161	19.97
212	894-904	HLA-B*35:01	LQIPFAMQMAY	0.327	22.55
213	895-904	HLA-B*35:01	QIPFAMQMAY	0.198	22.73	9
214	896-903	HLA-B*54:01	IPFAMQMA	0.235	198.58
215	896-903	HLA-B*55:02	IPFAMQMA	0.273	377.87
216	896-904	HLA-B*15:18	IPFAMQMAY	0.312	446.13
217	896-904	HLA-B*35:01	IPFAMQMAY	0.005	2.39	9, 56
218	896-904	HLA-B*54:01	IPFAMQMAY	0.419	473.86
219	898-906	HLA-B*35:01	FAMQMAYRF	0.209	9.03	56
220	898-906	HLA-B*46:01	FAMQMAYRF	0.118	978.61
221	898-906	HLA-C*03:03	FAMQMAYRF	0.286	29.04
222	898-906	HLA-C*03:04	FAMQMAYRF	0.286	29.04
223	898-906	HLA-C*12:02	FAMQMAYRF	0.14	35.8
224	902-909	HLA-B*51:01	MAYRFNGI	0.258	537.16
225	902-909	HLA-B*52:01	MAYRFNGI	0.406	979.33
226	1050-1058	HLA-A*26:03	MSFPQSAPH	0.435	1836.53
227	1052-1060	HLA-B*07:02	FPQSAPHGV	0.388	317.5	9
228	1052-1060	HLA-B*35:01	FPQSAPHGV	0.454	506.92
229	1052-1060	HLA-B*51:01	FPQSAPHGV	0.037	557.23
230	1052-1060	HLA-B*54:01	FPQSAPHGV	0.031	51.79
231	1052-1060	HLA-B*55:02	FPQSAPHGV	0.073	204.18
232	1052-1060	HLA-B*59:01	FPQSAPHGV	0.01	722.49
233	1052-1060	HLA-B*67:01	FPQSAPHGV	0.087	35.2
234	1052-1061	HLA-B*51:01	FPQSAPHGVV	0.163	644.72
235	1052-1061	HLA-B*54:01	FPQSAPHGVV	0.114	55.44
236	1052-1061	HLA-B*55:02	FPQSAPHGVV	0.252	171.01
237	1052-1061	HLA-B*59:01	FPQSAPHGVV	0.089	847.07
238	1052-1061	HLA-B*67:01	FPQSAPHGVV	0.25	35.86
239	1052-1062	HLA-B*07:02	FPQSAPHGVVF	0.254	208.65
240	1052-1062	HLA-B*35:01	FPQSAPHGVVF	0.036	17.39	9
241	1052-1062	HLA-B*46:01	FPQSAPHGVVF	0.194	3707.64
242	1052-1062	HLA-B*51:01	FPQSAPHGVVF	0.393	2854.83
243	1052-1062	HLA-B*67:01	FPQSAPHGVVF	0.129	70.38
244	1052-1062	HLA-C*03:03	FPQSAPHGVVF	0.383	250.5
245	1052-1062	HLA-C*03:04	FPQSAPHGVVF	0.383	250.5
246	1052-1062	HLA-C*12:02	FPQSAPHGVVF	0.297	396.05
247	1054-1062	HLA-A*26:01	QSAPHGVVF	0.389	4685.29
248	1054-1062	HLA-A*26:02	QSAPHGVVF	0.284	431.28
249	1054-1062	HLA-A*26:03	QSAPHGVVF	0.432	5257
250	1054-1062	HLA-B*15:01	QSAPHGVVF	0.159	75.15
251	1054-1062	HLA-B*15:18	QSAPHGVVF	0.314	1621.45
252	1054-1062	HLA-B*35:01	QSAPHGVVF	0.275	293.48
253	1054-1062	HLA-B*46:01	QSAPHGVVF	0.041	2605.45
254	1054-1062	HLA-C*03:03	QSAPHGVVF	0.093	57.3
255	1054-1062	HLA-C*03:04	QSAPHGVVF	0.093	57.3
256	1054-1062	HLA-C*08:01	QSAPHGVVF	0.291	5461.97
257	1054-1062	HLA-C*08:03	QSAPHGVVF	0.291	5461.97
258	1054-1062	HLA-C*12:02	QSAPHGVVF	0.029	153.89
259	1054-1062	HLA-C*15:02	QSAPHGVVF	0.405	1056.95
260	1054-1063	HLA-C*01:02	QSAPHGVVFL	0.35	1514.25
261	1055-1062	HLA-C*01:02	SAPHGVVF	0.089	923.3
262	1055-1062	HLA-C*03:03	SAPHGVVF	0.401	1298.42
263	1055-1062	HLA-C*03:04	SAPHGVVF	0.401	1298.42
264	1055-1062	HLA-C*12:02	SAPHGVVF	0.378	2337.73
265	1055-1063	HLA-A*02:07	SAPHGVVFL	0.296	10154.8
266	1055-1063	HLA-C*01:02	SAPHGVVFL	0.005	31.07
267	1055-1063	HLA-C*03:03	SAPHGVVFL	0.226	255.34
268	1055-1063	HLA-C*03:04	SAPHGVVFL	0.226	255.34
269	1055-1063	HLA-C*08:01	SAPHGVVFL	0.212	5263.78
270	1055-1063	HLA-C*08:03	SAPHGVVFL	0.212	5263.78
271	1055-1063	HLA-C*12:02	SAPHGVVFL	0.412	1413.83
272	1055-1063	HLA-C*15:02	SAPHGVVFL	0.35	1741.64
273	1056-1063	HLA-B*07:02	APHGVVFL	0.311	603.65	9, 19
274	1056-1063	HLA-B*67:01	APHGVVFL	0.235	468.77
275	1056-1065	HLA-B*55:02	APHGVVFLHV	0.462	810.69
276	1056-1065	HLA-B*59:01	APHGVVFLHV	0.322	2141.97
277	1059-1067	HLA-A*26:01	GVVFLHVTY	0.471	4815.74
278	1059-1067	HLA-B*15:01	GVVFLHVTY	0.338	242.01
279	1097-1107	HLA-A*31:01	SNGTHWFVTQR	0.48	67.18
280	1098-1107	HLA-A*33:03	NGTHWFVTQR	0.232	24.54
281	1099-1107	HLA-A*11:01	GTHWFVTQR	0.092	29.46	19, 27, 53
282	1099-1107	HLA-A*26:03	GTHWFVTQR	0.411	3852.78
283	1099-1107	HLA-A*31:01	GTHWFVTQR	0.014	7.56	9
284	1099-1107	HLA-A*33:03	GTHWFVTQR	0.14	49.43
285	1100-1109	HLA-B*15:18	THWFVTQRNF	0.463	949.02
286	1100-1110	HLA-B*15:18	THWFVTQRNFY	0.486	1690.38
287	1101-1109	HLA-A*24:02	HWFVTQRNF	0.188	296.78	9, 28
288	1101-1109	HLA-C*14:02	HWFVTQRNF	0.335	116.99
289	1101-1109	HLA-C*14:03	HWFVTQRNF	0.335	116.99
290	1102-1109	HLA-C*14:02	WFVTQRNF	0.49	294.01
291	1102-1109	HLA-C*14:03	WFVTQRNF	0.49	294.01
292	1102-1110	HLA-C*14:02	WFVTQRNFY	0.316	47.27
293	1102-1110	HLA-C*14:03	WFVTQRNFY	0.316	47.27
294	1107-1115	HLA-B*52:01	RNFYEPQII	0.169	1835.38
295	1201-1209	HLA-B*44:03	QELGKYEQY	0.008	171.57	9
296	1205-1212	HLA-A*24:02	KYEQYIKW	0.418	2141.95
297	1206-1214	HLA-B*44:03	YEQYIKWPW	0.138	12.18	24
298	1208-1216	HLA-A*24:02	QYIKWPWYI	0.019	6.1	7, 9, 24, 20, 29, 31, 44
299	1208-1216	HLA-C*07:02	QYIKWPWYI	0.495	948.79
300	1208-1217	HLA-A*24:02	QYIKWPWYIW	0.216	14.47
301	1208-1218	HLA-A*24:02	QYIKWPWYIWL	0.485	162.92
302	1211-1220	HLA-A*24:02	KWPWYIWLGF	0.32	10.28	24, 30
* %Rank and binding affinity are calculated with NetMHCpan4.1 (ref. 34)
** The epitopes restricted by HLA which shared by any of the responders with CD8+T cell responses are highlighted in yellow.
