# Supplementary material for: Breadth and Durability of SARS-CoV-2-Specific T Cell Responses following Long-Term Recovery from COVID-19
Source: Microbiol Spectr. 2023 Jul 10;11(4):e02143-23. doi: 10.1128/spectrum.02143-23 (PMC10433967; doi:10.1128/spectrum.02143-23)
Supplement: Supplemental file 7 — Table S3. Download spectrum.02143-23-s0007.xlsx, XLSX file, 0.02 MB [file spectrum.02143-23-s0007.xlsx]

## Sheet: Epitope in dominant region
Table S3. Predicted epitopes in frequetly targeted regions with CD8+ T cell resopnses in N protein.
No	Pos	MHC	Peptide	%Rank*	Aff(nM)*	References
1	41-50	HLA-B*07:02	RPQGLPNNTA	0.391	167.94	9
2	41-50	HLA-B*54:01	RPQGLPNNTA	0.391	1272.03
3	41-50	HLA-B*55:02	RPQGLPNNTA	0.087	286.19
4	45-53	HLA-B*35:01	LPNNTASWF	0.173	24.51	9, 23
5	45-55	HLA-B*54:01	LPNNTASWFTA	0.261	64.42
6	45-55	HLA-B*55:02	LPNNTASWFTA	0.256	151.87
7	48-56	HLA-A*26:01	NTASWFTAL	0.24	145.14
8	48-56	HLA-A*26:02	NTASWFTAL	0.135	10.81
9	48-56	HLA-A*26:03	NTASWFTAL	0.095	85.33
10	48-56	HLA-C*03:03	NTASWFTAL	0.281	35.67
11	48-56	HLA-C*03:04	NTASWFTAL	0.281	35.67
12	48-56	HLA-C*08:01	NTASWFTAL	0.478	1191.79
13	48-56	HLA-C*15:02	NTASWFTAL	0.324	196.95
14	48-56	HLA-C*08:03	NTASWFTAL	0.478	1191.79
15	84-92	HLA-A*31:01	IGYYRRATR	0.383	17.2
16	85-93	HLA-A*31:01	GYYRRATRR	0.227	26.16
17	86-94	HLA-C*14:02	YYRRATRRI	0.496	44.82
18	86-94	HLA-C*14:03	YYRRATRRI	0.496	44.82
19	100-108	HLA-B*13:01	KMKDLSPRW	0.373	2603.23
20	100-109	HLA-B*15:01	KMKDLSPRWY	0.134	55.83
21	101-109	HLA-B*15:18	MKDLSPRWY	0.499	3283.79
22	103-111	HLA-A*26:01	DLSPRWYFY	0.157	663.52
23	103-111	HLA-A*26:02	DLSPRWYFY	0.246	123.95
24	105-113	HLA-B*07:02	SPRWYFYYL	0.103	8.33	5, 7, 9, 23, 24, 54
25	105-113	HLA-B*67:01	SPRWYFYYL	0.359	21.24
26	111-119	HLA-C*14:02	YYLGTGPEA	0.392	40.98
27	111-119	HLA-C*14:03	YYLGTGPEA	0.392	40.98
28	111-121	HLA-C*14:02	YYLGTGPEAGL	0.418	63.55
29	111-121	HLA-C*14:03	YYLGTGPEAGL	0.418	63.55
30	121-130	HLA-B*59:01	LPYGANKDGI	0.417	1120.82
31	216-223	HLA-B*51:01	DAALALLL	0.146	2595.97
32	216-224	HLA-B*51:01	DAALALLLL	0.143	1751.3
33	220-230	HLA-A*02:01	ALLLLDRLNQL	0.328	372.24
34	222-230	HLA-B*13:01	LLLDRLNQL	0.41	2087.31	7, 9, 27, 31, 28, 30
35	222-230	HLA-A*02:01	LLLDRLNQL	0.021	10.55	7, 9, 27, 31, 28, 30
36	222-230	HLA-A*02:06	LLLDRLNQL	0.035	15.07
37	223-230	HLA-A*02:07	LLLDRLNQL	0.11	2843.49
38	222-231	HLA-A*02:01	LLLLDRLNQL	0.493	105.69	20, 31,
39	223-230	HLA-C*04:01	LLDRLNQL	0.289	7321.22
40	226-234	HLA-B*13:01	RLNQLESKM	0.26	2097.95
41	257-265	HLA-B*07:02	KPRQKRTAT	0.097	14.7
42	257-265	HLA-B*07:02	KPRQKRTATKA	0.437	175.16	9, 23, 24, 54
43	259-268	HLA-B*15:01	RQKRTATKAY	0.014	10.17
44	260-268	HLA-B*15:18	QKRTATKAY	0.418	4607.12
45	262-270	HLA-C*15:02	RTATKAYNV	0.053	44.9
46	264-274	HLA-B*46:01	ATKAYNVTQAF	0.238	6751.97
47	265-274	HLA-B*15:18	TKAYNVTQAF	0.48	1290.86
48	265-274	HLA-B*35:01	TKAYNVTQAF	0.477	179.48
49	265-274	HLA-B*46:01	TKAYNVTQAF	0.118	2525.52
50	265-274	HLA-C*12:02	TKAYNVTQAF	0.425	166.55
51	266-274	HLA-B*13:01	KAYNVTQAF	0.122	760.68
52	266-274	HLA-B*15:01	KAYNVTQAF	0.052	20.33
53	266-274	HLA-B*15:18	KAYNVTQAF	0.215	1051.17
54	266-274	HLA-B*35:01	KAYNVTQAF	0.127	44.93	9
55	266-274	HLA-B*46:01	KAYNVTQAF	0.004	279.13
56	266-274	HLA-B*52:01	KAYNVTQAF	0.042	1119.68
57	266-274	HLA-C*03:03	KAYNVTQAF	0.05	13.35
58	266-274	HLA-C*03:04	KAYNVTQAF	0.05	13.35
59	266-274	HLA-C*07:02	KAYNVTQAF	0.267	578.46
60	266-274	HLA-C*08:01	KAYNVTQAF	0.187	1526.68
61	266-274	HLA-C*12:02	KAYNVTQAF	0.006	16.45
62	266-274	HLA-C*14:02	KAYNVTQAF	0.414	33.85
63	266-274	HLA-C*14:03	KAYNVTQAF	0.414	33.85
64	266-274	HLA-C*15:02	KAYNVTQAF	0.13	254.86
65	266-274	HLA-C*08:03	KAYNVTQAF	0.187	1526.68
66	266-276	HLA-A*31:01	KAYNVTQAFGR	0.121	26.27
67	267-274	HLA-A*24:02	AYNVTQAF	0.37	1390.95
68	267-274	HLA-C*07:02	AYNVTQAF	0.353	1887.13
69	267-274	HLA-C*14:02	AYNVTQAF	0.064	28.43
70	267-274	HLA-C*14:03	AYNVTQAF	0.064	28.43
71	269-277	HLA-A*33:03	NVTQAFGRR	0.267	54.59
72	297-307	HLA-A*24:02	DYKHWPQIAQF	0.309	1673.95	20, 21
73	298-307	HLA-B*15:18	YKHWPQIAQF	0.139	569.72
74	299-307	HLA-A*24:02	KHWPQIAQF	0.28	1461.33
75	299-307	HLA-B*13:01	KHWPQIAQF	0.428	3680.46
76	299-307	HLA-B*15:18	KHWPQIAQF	0.033	1228.74
77	299-307	HLA-B*39:01	KHWPQIAQF	0.223	3518.56
78	299-307	HLA-B*48:01	KHWPQIAQF	0.188	6749.19
79	299-307	HLA-B*52:01	KHWPQIAQF	0.326	5954.14
80	299-307	HLA-C*07:02	KHWPQIAQF	0.114	1662.85
81	300-307	HLA-A*24:02	HWPQIAQF	0.465	2549.68
82	300-307	HLA-C*14:02	HWPQIAQF	0.384	764.82
83	300-307	HLA-C*14:03	HWPQIAQF	0.384	764.82
84	301-311	HLA-B*54:01	WPQIAQFAPSA	0.385	121.63
85	301-311	HLA-B*55:02	WPQIAQFAPSA	0.408	207.95
86	304-314	HLA-A*24:02	IAQFAPSASAF	0.49	1651.91
87	304-314	HLA-B*15:01	IAQFAPSASAF	0.495	49.72
88	304-314	HLA-B*46:01	IAQFAPSASAF	0.263	5947.31
89	304-314	HLA-C*14:02	IAQFAPSASAF	0.42	85.36
90	304-314	HLA-C*14:03	IAQFAPSASAF	0.42	85.36
91	305-313	HLA-B*40:06	AQFAPSASA	0.341	740
92	305-313	HLA-B*48:01	AQFAPSASA	0.388	2999.47
93	305-313	HLA-A*02:06	AQFAPSASA	0.292	48.45
94	305-314	HLA-B*13:01	AQFAPSASAF	0.044	142.9
95	305-314	HLA-B*15:01	AQFAPSASAF	0.004	3.64	24, 25
96	305-314	HLA-B*15:18	AQFAPSASAF	0.299	1144.6
97	305-314	HLA-B*46:01	AQFAPSASAF	0.374	7275.65
98	305-314	HLA-B*48:01	AQFAPSASAF	0.187	1789.57
99	305-314	HLA-B*52:01	AQFAPSASAF	0.318	2880.96
100	305-314	HLA-C*14:02	AQFAPSASAF	0.271	61.31
101	305-314	HLA-C*14:03	AQFAPSASAF	0.271	61.31
102	305-315	HLA-B*13:01	AQFAPSASAFF	0.12	219.07
103	305-315	HLA-B*15:01	AQFAPSASAFF	0.019	13.01
104	305-315	HLA-B*48:01	AQFAPSASAFF	0.333	4813.24
105	306-314	HLA-A*24:02	QFAPSASAF	0.203	735.68
106	306-314	HLA-B*15:18	QFAPSASAF	0.146	1110.66
107	306-314	HLA-C*04:01	QFAPSASAF	0.246	5846.13
108	306-314	HLA-C*07:02	QFAPSASAF	0.314	955.88
109	306-314	HLA-C*14:02	QFAPSASAF	0.026	7.31
110	306-314	HLA-C*14:03	QFAPSASAF	0.026	7.31
111	306-315	HLA-A*24:02	QFAPSASAFF	0.254	108.75	9
112	306-315	HLA-C*14:02	QFAPSASAFF	0.404	75.08
113	306-315	HLA-C*14:03	QFAPSASAFF	0.404	75.08
114	307-314	HLA-B*46:01	FAPSASAF	0.384	5555
115	307-314	HLA-C*01:02	FAPSASAF	0.102	328.98
116	307-314	HLA-C*03:03	FAPSASAF	0.25	79.54
117	307-314	HLA-C*03:04	FAPSASAF	0.25	79.54
118	307-314	HLA-C*12:02	FAPSASAF	0.174	147.45
119	307-314	HLA-C*14:02	FAPSASAF	0.466	124.9
120	307-314	HLA-C*14:03	FAPSASAF	0.466	124.9
121	307-315	HLA-B*46:01	FAPSASAFF	0.152	1265.78
122	307-315	HLA-C*01:02	FAPSASAFF	0.04	29.78
123	307-315	HLA-C*03:03	FAPSASAFF	0.201	20.44
124	307-315	HLA-C*03:04	FAPSASAFF	0.201	20.44
125	307-315	HLA-C*04:01	FAPSASAFF	0.5	3012.52
126	307-315	HLA-C*08:01	FAPSASAFF	0.304	717.83
127	307-315	HLA-C*12:02	FAPSASAFF	0.153	37.41
128	307-315	HLA-C*08:03	FAPSASAFF	0.304	717.83
129	321-330	HLA-B*44:03	GMEVTPSGTW	0.082	58.64
130	322-330	HLA-B*44:03	MEVTPSGTW	0.032	20.2	24, 31
131	322-331	HLA-B*40:01	MEVTPSGTWL	0.264	33.85
132	323-331	HLA-A*26:01	EVTPSGTWL	0.448	2245.92
133	323-331	HLA-A*26:02	EVTPSGTWL	0.343	180.61
134	323-331	HLA-A*26:03	EVTPSGTWL	0.394	1841.55
135	323-333	HLA-A*26:01	EVTPSGTWLTY	0.038	454.09	9
136	323-333	HLA-A*26:02	EVTPSGTWLTY	0.062	79.7
137	323-333	HLA-A*26:03	EVTPSGTWLTY	0.128	2751.69
138	323-333	HLA-B*35:01	EVTPSGTWLTY	0.401	815.75
139	324-331	HLA-C*01:02	VTPSGTWL	0.129	435.18
140	324-333	HLA-A*26:01	VTPSGTWLTY	0.392	1742.02
141	324-333	HLA-B*35:01	VTPSGTWLTY	0.217	88.89
142	325-333	HLA-A*26:01	TPSGTWLTY	0.443	6727.76
143	325-333	HLA-B*15:18	TPSGTWLTY	0.333	1782.79
144	325-333	HLA-B*35:01	TPSGTWLTY	0.012	7.45	9, 54
145	331-339	HLA-B*52:01	LTYTGAIKL	0.401	4640.49
146	331-339	HLA-C*03:03	LTYTGAIKL	0.22	70.62
147	331-339	HLA-C*03:04	LTYTGAIKL	0.22	70.62
148	331-339	HLA-C*12:02	LTYTGAIKL	0.44	733.68
149	331-339	HLA-C*15:02	LTYTGAIKL	0.039	74.25
150	332-339	HLA-C*14:02	TYTGAIKL	0.267	369.41
151	332-339	HLA-C*14:03	TYTGAIKL	0.267	369.41
152	338-346	HLA-B*13:01	KLDDKDPNF	0.072	1754.6
153	338-346	HLA-C*04:01	KLDDKDPNF	0.07	5411.09
154	338-346	HLA-C*08:01	KLDDKDPNF	0.413	13440.7
155	338-346	HLA-C*08:03	KLDDKDPNF	0.413	13440.7
156	338-346	HLA-A*02:01	KLDDKDPNF	0.333	1624.44	23, 28
157	338-346	HLA-A*02:06	KLDDKDPNF	0.37	2176.33
158	338-346	HLA-A*02:07	KLDDKDPNF	0.107	8802.99
159	345-353	HLA-C*07:02	NFKDQVILL	0.145	547.5
160	345-353	HLA-C*14:02	NFKDQVILL	0.137	81.4
161	345-353	HLA-C*14:03	NFKDQVILL	0.137	81.4
162	352-360	HLA-B*15:01	LLNKHIDAY	0.064	26.62
163	352-360	HLA-B*46:01	LLNKHIDAY	0.161	5032.87
164	354-362	HLA-B*15:18	NKHIDAYKTF	0.101	539.71
165	355-363	HLA-A*24:02	KHIDAYKTF	0.347	1886.83
166	355-363	HLA-B*15:18	KHIDAYKTF	0.025	500.94
167	355-363	HLA-B*39:01	KHIDAYKTF	0.229	2767.45
168	355-363	HLA-C*07:02	KHIDAYKTF	0.108	830.52
169	356-363	HLA-C*04:01	HIDAYKTF	0.41	12825.5
* %Rank and binding affinity are calculated with NetMHCpan4.1 (ref. 34)
