# Supplementary material for: Breadth and Durability of SARS-CoV-2-Specific T Cell Responses following Long-Term Recovery from COVID-19
Source: Microbiol Spectr. 2023 Jul 10;11(4):e02143-23. doi: 10.1128/spectrum.02143-23 (PMC10433967; doi:10.1128/spectrum.02143-23)
Supplement: Supplemental file 8 — Table S4. Download spectrum.02143-23-s0008.xlsx, XLSX file, 0.01 MB [file spectrum.02143-23-s0008.xlsx]

## Sheet: Sheet3
Table S4. Possible epitopes with amino acid mutations in Omicron subvariants in S protein.
	predicted epitope						B.1.1.529		BA.1		BA.2		BA.4		BA.5		BQ.1		XBB
	position	HLA	sequence	%Rank*	Aff(nM)*	mutations in Omicron	sequence	%Rank	sequence	%Rank	sequence	%Rank	sequence	%Rank	sequence	%Rank	sequence	%Rank	sequence	%Rank	sequence	%Rank
1	77-84	HLA-C*07:02	KRFDNPVL	0.366	3473.62	V83A													KRFDNPAL	1.759
2	77-86	HLA-C*04:01	KRFDNPVLPF	0.386	4254.38	V83A													KRFDNPALPF	0.099
3	77-86	HLA-C*07:02	KRFDNPVLPF	0.122	438.46	V83A													KRFDNPALPF	0.193
4	78-86	HLA-A*24:02	RFDNPVLPF	0.221	457.93	V83A													RFDNPALPF	0.314
5	78-86	HLA-C*04:01	RFDNPVLPF	0.02	556.27	V83A													RFDNPALPF	0.018
6	78-86	HLA-C*07:02	RFDNPVLPF	0.25	1009.36	V83A													RFDNPALPF	0.271
7	79-86	HLA-C*04:01	FDNPVLPF	0.35	6431.1	V83A													FDNPALPF	0.384
8	81-91	HLA-B*35:01	NPVLPFNDGVY	0.321	270.3	V83A													NPALPFNDGVY	0.293
9	83-92	HLA-B*35:01	VLPFNDGVYF	0.267	111.68	V83A													ALPFNDGVYF	0.447
10	89-97	HLA-A*11:01	GVYFASTEK	0.027	9.76	T95I	GVYFASIEK	0.014	GVYFASIEK	0.014
11	339-348	HLA-B*40:06	GEVFNATRFA	0.25	201.11	G339D/R, R346T	DEVFNATRFA	2.215	DEVFNATRFA	2.215	DEVFNATRFA	2.215	DEVFNATRFA	2.215	DEVFNATRFA	2.215	DEVFNATRFA	2.215	DEVFNATTF	2.286	REVFNATTFA	0.166
12	340-347	HLA-A*26:01	EVFNATRF	0.465	3682.34	R346T													EVFNATTF	0.447
13	340-347	HLA-A*26:02	EVFNATRF	0.403	410.99	R346T													EVFNATTF	0.357
14	343-351	HLA-B*35:01	NATRFASVY	0.096	19.35	R346T													NATTFASVY	0.055
15	343-351	HLA-C*12:02	NATRFASVY	0.178	108.29	R346T													NATTFASVY	0.113
16	359-369	HLA-A*26:02	SNCVADYSVLY	0.213	175.32	L368I													SNCVADYSVIY	0.439
17	360-369	HLA-A*26:02	NCVADYSVLY	0.099	33.52	L368I													NCVADYSVIY	0.207
18	361-369	HLA-A*26:02	CVADYSVLY	0.054	8.62	L368I													CVADYSVIY	0.111
19	361-369	HLA-B*35:01	CVADYSVLY	0.351	35.18	L368I													CVADYSVIY	0.306
20	361-369	HLA-C*12:02	CVADYSVLY	0.366	188.02	L368I													CVADYSVIY	0.39
21	408-417	HLA-A*11:01	RQIAPGQTGK	0.178	103.25	K417N	RQIAPGQTGN	26.9	RQIAPGQTGN	26.9	SQIAPGQTGN	32.75	SQIAPGQTGN	32.75	SQIAPGQTGN	32.75	SQIAPGQTGN	32.75	SQIAPGQTGN	32.75
22	409-417	HLA-A*11:01	QIAPGQTGK	0.157	200.79	K417N	QIAPGQTGN	30.5	QIAPGQTGN	30.5	QIAPGQTGN	30.5	QIAPGQTGN	30.5	QIAPGQTGN	30.5	QIAPGQTGN	30.5	QIAPGQTGN	30.5
23	442-451	HLA-A*26:01	DSKVGGNYNY	0.302	1494.84	K444T, V445A/L, G446S	DSKVSGNYNY	0.444	DSKVSGNYNY	0.444							DSTVGGNYNY	0.081	DSKASGNYNY	0.438	DSKLSGNYNY	0.678
24	448-456	HLA-A*24:02	NYNYLYRLF	0.054	21.47	L452R							NYNYRYRLF	0.18	NYNYRYRLF	0.18	NYNYRYRLF	0.18
25	448-456	HLA-C*14:02	NYNYLYRLF	0.299	44.22	L452R							NYNYRYRLF	0.214	NYNYRYRLF	0.214	NYNYRYRLF	0.214
26	453-461	HLA-C*07:02	YRLFRKSNL	0.281	280.9	N460K											YRLFRKSKL	0.213	YRLFRKSKL	0.213
27	454-462	HLA-A*31:01	RLFRKSNLK	0.34	25.89	N460K											RLFRKSKLK	0.524	RLFRKSKLK	0.524
28	456-464	HLA-C*07:02	FRKSNLKPF	0.143	90.48	N460K											FRKSKLKPF	0.237	FRKSKLKPF	0.237
29	457-466	HLA-A*31:01	RKSNLKPFER	0.479	94.08	N460K											RKSKLKPFER	0.441	RKSKLKPFER	0.441
30	458-466	HLA-A*31:01	KSNLKPFER	0.01	14.33	N460K											KSKLKPFER	0.012	KSKLKPFER	0.012
* %Rank and binding affinity are calculated with NetMHCpan4.1 (ref. 29)
** Epitopes that lost HLA binding are shown with yellow.
